# Supplementary material for: Easier said than done: unexpected hurdles to preparing ∼1,000 cranial CT scans for data collection from an online digital repository
Source: PeerJ. 2025 Oct 20;13:e20172. doi: 10.7717/peerj.20172 (PMC12548635; doi:10.7717/peerj.20172)
Supplement: Supplemental Information 2 [file peerj-13-20172-s002.ods]

## Sheet: Sheet1
WUSTL	Measurer	Skull	DICOM	Thickness_info	Slice thickness	Measu_1	Measu_2	Measu_3	Measu_4	Measu_5	Measu_6	Measu_7	Measu_8	Measu_9	Measu_10
W023	Mario	CT_0.75	ok	automatic	0.75	122.1	122.5	122.7	122.5	122.4	122.4	122.5	122.4	122.5	122.5
W031	Mario	CT_0.75	ok	automatic	0.75	113.1	112.9	113.1	113.0	113.0	113.5	113.3	113.5	113.2	113.2
W188	Mario	CT_0.75	ok	automatic	0.75	125.8	125.8	126.0	125.8	125.9	125.9	126.1	126.2	126.0	126.1
W264	Mario	CT_0.75	ok	automatic	0.75	116.4	115.3	116.1	115.8	116.0	116.1	116.3	115.8	115.9	116.3
W281	Mario	CT_0.75	ok	automatic	0.75	123.5	122.5	122.8	123.3	122.4	122.5	122.7	122.6	122.3	122.4
W297	Mario	CT_0.75	ok	automatic	0.75	117.2	116.8	116.8	117.1	117.0	117.0	116.6	116.9	117.2	117.0
W343	Mario	CT_0.75	ok	automatic	0.75	131.1	131.4	131.0	131.4	131.2	131.3	131.4	131.2	131.4	131.1
W096	Mario	CT_0.75	ok	automatic	0.75	122.0	122.1	122.1	122.2	122.3	122.0	122.1	122.2	122.0	122.3
W451	Mario	CT_0.75	ok	automatic	0.75	146.3	146.2	146.4	146.1	146.5	146.5	146.3	146.8	146.8	146.4
W481	Mario	CT_0.75	ok	automatic	0.75	123.4	123.7	123.5	123.5	123.3	123.9	123.7	123.1	123.7	123.6
W489	Mario	CT_0.60	warning	manually	0.6	125.4	124.9	124.9	125.0	125.0	124.8	125.0	125.0	124.8	124.8
W535	Mario	CT_0.60	warning	manually	0.6	122.2	121.7	121.7	121.8	121.8	122.3	121.9	121.6	121.4	121.7
W614	Mario	CT_0.60	warning	manually	0.6	122.1	121.8	121.9	121.8	121.7	122.1	122.0	121.7	121.7	121.9
W620	Mario	CT_0.60	warning	manually	0.6	156.3	156.4	156.4	156.4	155.9	156.7	156.5	156.6	155.9	156.6
W650	Mario	CT_0.60	warning	manually	0.6	145.6	145.1	145.4	145.1	144.4	145.1	145.2	145.2	145.2	145.7
W728	Mario	CT_0.60	ok	automatic	0.6	145.1	144.6	145.1	145.1	144.2	145.2	145.2	145.8	145.0	145.1
W781	Mario	CT_0.60	ok	automatic	0.6	118.6	118.2	118.2	118.1	118.2	118.0	118.0	118.1	118.0	118.2
W805	Mario	CT_0.60	ok	automatic	0.6	121.5	121.6	121.4	121.1	121.2	121.2	121.2	121.3	121.2	121.5
W914	Mario	CT_0.60	ok	automatic	0.6	117.6	117.3	117.5	117.4	117.2	117.5	117.4	117.4	117.5	117.5
W955	Mario	CT_0.60	ok	automatic	0.6	127.3	127.6	127.8	127.9	127.4	127.7	127.5	127.8	127.8	127.7
W489	Mario	CT_0.58	warning	automatic	0.583439	121.9	121.6	121.3	121.5	121.5	121.5	121.6	121.9	121.3	121.3
W535	Mario	CT_0.58	warning	automatic	0.583601	118.5	118.3	118.1	118.2	118.1	118.9	118.5	118.4	118.2	118.4
W614	Mario	CT_0.58	warning	automatic	0.583596	118.6	118.5	118.5	118.4	118.5	118.5	118.5	118.5	118.3	118.5
W620	Mario	CT_0.58	warning	automatic	0.583538	151.8	152.2	151.9	151.9	151.5	152.0	151.9	152.1	151.7	151.9
W650	Mario	CT_0.58	warning	automatic	0.583554	141.2	141.1	141.4	140.9	141.1	141.3	141.2	141.1	141.1	141.5
W728	Mario	CT_0.58	ok	manually (avg)	0.58354589	141.5	141.3	141.3	141.1	140.4	141.3	140.8	141.6	140.7	141.1
W781	Mario	CT_0.58	ok	manually (avg)	0.58354589	114.9	114.8	114.8	114.7	114.6	114.9	114.8	114.7	114.8	114.6
W805	Mario	CT_0.58	ok	manually (avg)	0.58354589	117.7	118.1	117.7	117.7	117.6	117.8	118.0	117.9	117.7	117.9
W914	Mario	CT_0.58	ok	manually (avg)	0.58354589	114.2	114.0	114.2	114.0	114.2	114.0	114.1	114.0	114.1	113.9
W955	Mario	CT_0.58	ok	manually (avg)	0.58354589	124.0	124.2	124.1	124.0	123.9	124.0	123.9	124.2	123.9	123.9
W023	Kristin	Original	not applicable	not applicable	not applicable	122.10	122.54	122.65	122.32	122.23	121.85	122.56	121.75	121.99	121.92
W031	Kristin	Original	not applicable	not applicable	not applicable	112.90	112.99	112.92	113.04	113.35	112.71	112.61	113.03	112.60	113.01
W188	Kristin	Original	not applicable	not applicable	not applicable	125.36	126.02	126.17	125.72	124.96	125.29	125.95	125.70	126.08	125.82
W264	Kristin	Original	not applicable	not applicable	not applicable	116.02	116.25	115.98	115.85	115.68	115.54	115.28	115.86	115.98	115.58
W281	Kristin	Original	not applicable	not applicable	not applicable	122.65	123.12	122.67	122.67	122.62	122.41	121.66	122.32	122.49	122.02
W297	Kristin	Original	not applicable	not applicable	not applicable	117.04	117.52	117.40	116.94	115.92	116.91	117.11	117.02	116.72	116.19
W343	Kristin	Original	not applicable	not applicable	not applicable	130.84	131.27	130.89	130.76	131.66	130.85	130.73	130.93	130.37	131.50
W451	Kristin	Original	not applicable	not applicable	not applicable	144.67	145.15	144.89	144.10	144.83	145.42	144.71	145.52	145.20	144.73
W481	Kristin	Original	not applicable	not applicable	not applicable	124.08	123.89	123.91	124.23	125.03	123.98	124.00	124.59	123.84	124.60
W489	Kristin	Original	not applicable	not applicable	not applicable	122.10	122.67	122.46	122.13	122.31	121.76	121.45	121.65	121.66	122.50
W535	Kristin	Original	not applicable	not applicable	not applicable	118.69	118.86	118.88	118.56	118.50	117.96	118.56	118.20	117.92	118.14
W614	Kristin	Original	not applicable	not applicable	not applicable	118.82	118.63	117.32	118.88	117.46	117.30	118.49	119.12	118.74	117.68
W620	Kristin	Original	not applicable	not applicable	not applicable	152.39	151.82	152.27	151.85	151.59	151.70	150.97	151.43	151.35	151.40
W650	Kristin	Original	not applicable	not applicable	not applicable	142.24	140.46	142.01	141.86	140.44	141.55	140.68	140.39	141.70	140.64
W728	Kristin	Original	not applicable	not applicable	not applicable	144.33	144.12	144.48	143.98	144.31	144.66	144.08	144.02	143.24	144.67
W781	Kristin	Original	not applicable	not applicable	not applicable	118.05	118.04	117.89	117.97	116.84	117.69	117.60	117.59	117.42	117.56
W805	Kristin	Original	not applicable	not applicable	not applicable	120.50	120.22	120.36	120.27	120.20	119.90	119.76	120.62	120.28	120.00
W914	Kristin	Original	not applicable	not applicable	not applicable	116.81	117.00	117.30	117.69	117.29	116.95	117.62	117.25	116.89	117.39
W955	Kristin	Original	not applicable	not applicable	not applicable	129.03	127.78	128.22	127.66	127.47	127.57	127.51	127.28	127.85	127.73
W096	Kristin	Original	not applicable	not applicable	not applicable	122.4	122.89	122.14	122.52	123.11	123.36	123.41	123.11	122.18	122.19
W023	Joganic	Microscribe	not applicable	not applicable	not applicable	122.81596
W031	Joganic	Microscribe	not applicable	not applicable	not applicable	113.2134724
W096	Joganic	Microscribe	not applicable	not applicable	not applicable	123.7234183
W188	Joganic	Microscribe	not applicable	not applicable	not applicable	126.2799707
W264	Joganic	Microscribe	not applicable	not applicable	not applicable	116.6671657
W281	Joganic	Microscribe	not applicable	not applicable	not applicable	122.4803004
W297	Joganic	Microscribe	not applicable	not applicable	not applicable	117.1584984
W343	Joganic	Microscribe	not applicable	not applicable	not applicable	132.1934871
W451	Joganic	Microscribe	not applicable	not applicable	not applicable	147.1990982
W481	Joganic	Microscribe	not applicable	not applicable	not applicable	124.8241193
W489	Joganic	Microscribe	not applicable	not applicable	not applicable	122.0698463
W535	Joganic	Microscribe	not applicable	not applicable	not applicable	118.9159066
W614	Joganic	Microscribe	not applicable	not applicable	not applicable	118.6068691
W620	Joganic	Microscribe	not applicable	not applicable	not applicable	152.6652862
W650	Joganic	Microscribe	not applicable	not applicable	not applicable	141.3340814
W728	Joganic	Microscribe	not applicable	not applicable	not applicable	145.7839353
W781	Joganic	Microscribe	not applicable	not applicable	not applicable	118.8793321
W805	Joganic	Microscribe	not applicable	not applicable	not applicable	121.2867853
W914	Joganic	Microscribe	not applicable	not applicable	not applicable	117.2942121
W955	Joganic	Microscribe	not applicable	not applicable	not applicable	127.9006814
